# Supplementary material for: De novo genome assembly, inversion detection, and worldwide adaptation on the invasive species Styela plicata
Source: Sci Rep. 2025 Nov 18;15:40328. doi: 10.1038/s41598-025-24574-8 (PMC12627437; doi:10.1038/s41598-025-24574-8)
Supplement: Supplementary file 2 — Supplementary Material 2 [file 41598_2025_24574_MOESM2_ESM.xlsx]

## Sheet: Legend
Supplementary Spreadsheet 1: Semantically similar GOTerms based on a 0.7 redundancy provided by REVIGO (each analysis is displayed in a different sheet). For each analysis, we porvide: TermID, Name of the GOTerm, LogSize, Frequency, Uniqueness, Dispensability, Representative, and Grouping
Inversion_Chr2_iDlG: enriched GO terms in Chr2 inversion with area of influence identified by iDlG
Inversion_Chr4_iDlG: enriched GO terms in Chr4 inversion with area of influence identified by iDlG
Inversion_Chr11_iDlG: enriched GO terms in Chr11 inversion with area of influence identified by iDlG
All_Chr_iDlG: enriched GO terms in all chromosomes inversion with area of influence identified by iDlG
Inversion_Chr2_LD: enriched GO terms in Chr2 inversion with area of influence identified by LD
Inversion_Chr4_LD: enriched GO terms in Chr4 inversion with area of influence identified by LD
Inversion_Chr11_LD: enriched GO terms in Chr11 inversion with area of influence identified by LD
Inversion_Chr2_FST: enriched GO terms in Chr2 inversion with area of influence identified by FST
Inversion_Chr4_FST: enriched GO terms in Chr4 inversion with area of influence identified by FST
Inversion_Chr11_FST: enriched GO terms in Chr11 inversion with area of influence identified by FST
Biogeography_Chr3_FST: enriched GO terms in Chr3 region with candidate loci for regional adaptation identified by FST
Cytonuclear_Chr12_FST: enriched GO terms in Chr12 region with candidate loci for cytonuclear interactions identified by FST
Cytonuclear_Chr14_FST: enriched GO terms in Chr14 region with candidate loci for cytonuclear interactions identified by FST

## Sheet: Inversion_Chr2_iDlG
TermID	Name	Frequency	Value	Uniqueness	Dispensability	Representative	Grouping
GO:0002437	inflammatory response to antigenic stimulus	0.0053116	NaN	0.931356	0	null	Response to pollutants
GO:0002438	acute inflammatory response to antigenic stimulus	0.000987	NaN	0.936065	0.600111	inflammatory response to antigenic stimulus	Response to pollutants
GO:0007187	G protein-coupled receptor signaling pathway, coupled to cyclic nucleotide second messenger	0.0461725	NaN	0.774004	0.489211	inflammatory response to antigenic stimulus	Response to pollutants
GO:0007188	adenylate cyclase-modulating G protein-coupled receptor signaling pathway	0.347073	NaN	0.748169	0.656141	inflammatory response to antigenic stimulus	Response to pollutants
GO:0007191	adenylate cyclase-activating dopamine receptor signaling pathway	0.0059294	NaN	0.749608	0.66444	inflammatory response to antigenic stimulus	Response to pollutants
GO:0007193	adenylate cyclase-inhibiting G protein-coupled receptor signaling pathway	0.0706679	NaN	0.76242	0.583001	inflammatory response to antigenic stimulus	Response to pollutants
GO:0007200	phospholipase C-activating G protein-coupled receptor signaling pathway	0.0891231	NaN	0.766144	0.566126	inflammatory response to antigenic stimulus	Response to pollutants
GO:0008628	hormone-mediated apoptotic signaling pathway	8,37E+10	NaN	0.829317	0.257918	inflammatory response to antigenic stimulus	Response to pollutants
GO:0019933	cAMP-mediated signaling	0.0206064	NaN	0.805496	0.52275	inflammatory response to antigenic stimulus	Response to pollutants
GO:0031635	adenylate cyclase-inhibiting opioid receptor signaling pathway	0.00013045	NaN	0.82117	0.360299	inflammatory response to antigenic stimulus	Response to pollutants
GO:0038003	G protein-coupled opioid receptor signaling pathway	0.00709608	NaN	0.793832	0.227342	inflammatory response to antigenic stimulus	Response to pollutants
GO:0038066	p38MAPK cascade	0.00507777	NaN	0.817858	0.149459	inflammatory response to antigenic stimulus	Response to pollutants
GO:0038169	somatostatin receptor signaling pathway	0.00883133	NaN	0.791693	0.440703	inflammatory response to antigenic stimulus	Response to pollutants
GO:0038170	somatostatin signaling pathway	0.00883133	NaN	0.770081	0.489211	inflammatory response to antigenic stimulus	Response to pollutants
GO:0071315	cellular response to morphine	0.00177956	NaN	0.891502	0.52739	inflammatory response to antigenic stimulus	Response to pollutants
GO:1903937	response to acrylamide	1,72E+11	NaN	0.92479	0.116024	inflammatory response to antigenic stimulus	Response to pollutants
GO:1904481	response to tetrahydrofolate	0.00010584	NaN	0.915834	0.453705	inflammatory response to antigenic stimulus	Response to pollutants
GO:1904482	cellular response to tetrahydrofolate	0.00010584	NaN	0.909266	0.377591	inflammatory response to antigenic stimulus	Response to pollutants
GO:1990823	response to leukemia inhibitory factor	0.0089101	NaN	0.919853	0.623396	inflammatory response to antigenic stimulus	Response to pollutants
GO:1990830	cellular response to leukemia inhibitory factor	0.00868611	NaN	0.919945	0.241564	inflammatory response to antigenic stimulus	Response to pollutants
GO:0016115	terpenoid catabolic process	0.00634291	NaN	0.989696	0.031544	null	Metabolism
GO:0032489	regulation of Cdc42 protein signal transduction	0.0006621	NaN	0.840615	0.098817	null	Process regulation
GO:0043950	positive regulation of cAMP-mediated signaling	0.00011076	NaN	0.804696	0.357807	regulation of Cdc42 protein signal transduction	Process regulation
GO:0106070	regulation of adenylate cyclase-activating G protein-coupled receptor signaling pathway	0.00364034	NaN	0.821725	0.361304	regulation of Cdc42 protein signal transduction	Process regulation
GO:0106072	negative regulation of adenylate cyclase-activating G protein-coupled receptor signaling pathway	0.00119129	NaN	0.80645	0.676041	regulation of Cdc42 protein signal transduction	Process regulation
GO:0042752	regulation of circadian rhythm	0.0460568	NaN	0.859224	0	null	Process regulation
GO:0001558	regulation of cell growth	0.119398	NaN	0.810421	0.475391	regulation of circadian rhythm	Process regulation
GO:0010743	regulation of macrophage derived foam cell differentiation	0.00207738	NaN	0.848505	0.104936	regulation of circadian rhythm	Process regulation
GO:0010745	negative regulation of macrophage derived foam cell differentiation	0.00078025	NaN	0.824277	0.490315	regulation of circadian rhythm	Process regulation
GO:0010799	regulation of peptidyl-threonine phosphorylation	0.00311361	NaN	0.842378	0.107288	regulation of circadian rhythm	Process regulation
GO:0010801	negative regulation of peptidyl-threonine phosphorylation	0.00117407	NaN	0.818876	0.490556	regulation of circadian rhythm	Process regulation
GO:0010874	regulation of cholesterol efflux	0.00360096	NaN	0.755678	0.474721	regulation of circadian rhythm	Process regulation
GO:0010885	regulation of cholesterol storage	0.00821353	NaN	0.76642	0.113377	regulation of circadian rhythm	Process regulation
GO:0014059	regulation of dopamine secretion	0.0377842	NaN	0.723034	0.605038	regulation of circadian rhythm	Process regulation
GO:0032276	regulation of gonadotropin secretion	0.00200846	NaN	0.634704	0.647309	regulation of circadian rhythm	Process regulation
GO:0033135	regulation of peptidyl-serine phosphorylation	0.0213719	NaN	0.827717	0.621126	regulation of circadian rhythm	Process regulation
GO:0033138	positive regulation of peptidyl-serine phosphorylation	0.0164788	NaN	0.781063	0.558444	regulation of circadian rhythm	Process regulation
GO:0042320	regulation of circadian sleep/wake cycle, REM sleep	0.00011568	NaN	0.769852	0.650386	regulation of circadian rhythm	Process regulation
GO:0042753	positive regulation of circadian rhythm	0.00479472	NaN	0.773845	0.109915	regulation of circadian rhythm	Process regulation
GO:0042984	regulation of amyloid precursor protein biosynthetic process	0.010862	NaN	0.832262	0.369802	regulation of circadian rhythm	Process regulation
GO:0044060	regulation of endocrine process	0.00916116	NaN	0.752756	0.633616	regulation of circadian rhythm	Process regulation
GO:0045019	negative regulation of nitric oxide biosynthetic process	0.00069902	NaN	0.838615	0.139938	regulation of circadian rhythm	Process regulation
GO:0046877	regulation of saliva secretion	0.00065964	NaN	0.659833	0.605801	regulation of circadian rhythm	Process regulation
GO:0051152	positive regulation of smooth muscle cell differentiation	0.00118883	NaN	0.797188	0.499649	regulation of circadian rhythm	Process regulation
GO:0051481	negative regulation of cytosolic calcium ion concentration	0.00590479	NaN	0.826659	0.105362	regulation of circadian rhythm	Process regulation
GO:0051930	regulation of sensory perception of pain	0.00139066	NaN	0.767053	0.102704	regulation of circadian rhythm	Process regulation
GO:0060125	negative regulation of growth hormone secretion	0.0001846	NaN	0.710208	0.597294	regulation of circadian rhythm	Process regulation
GO:0060147	regulation of post-transcriptional gene silencing	0.0163458	NaN	0.849799	0.192718	regulation of circadian rhythm	Process regulation
GO:0060631	regulation of meiosis I	0.00204785	NaN	0.839088	0.104855	regulation of circadian rhythm	Process regulation
GO:0060964	regulation of miRNA-mediated gene silencing	0.0127203	NaN	0.832081	0.168887	regulation of circadian rhythm	Process regulation
GO:0060966	regulation of gene silencing by regulatory ncRNA	0.0185118	NaN	0.848873	0.196895	regulation of circadian rhythm	Process regulation
GO:0061356	regulation of Wnt protein secretion	0.00054396	NaN	0.753658	0.433044	regulation of circadian rhythm	Process regulation
GO:0061358	negative regulation of Wnt protein secretion	9,35E+10	NaN	0.74763	0.582233	regulation of circadian rhythm	Process regulation
GO:0090107	regulation of high-density lipoprotein particle assembly	0.00029044	NaN	0.772037	0.446706	regulation of circadian rhythm	Process regulation
GO:1901074	regulation of engulfment of apoptotic cell	0.00031259	NaN	0.76525	0.42218	regulation of circadian rhythm	Process regulation
GO:1901385	regulation of voltage-gated calcium channel activity	0.0223122	NaN	0.711068	0.528418	regulation of circadian rhythm	Process regulation
GO:1904059	regulation of locomotor rhythm	0.00042581	NaN	0.769012	0.688372	regulation of circadian rhythm	Process regulation
GO:1905535	regulation of eukaryotic translation initiation factor 4F complex assembly	0.00012799	NaN	0.856166	0.429456	regulation of circadian rhythm	Process regulation
GO:1905537	positive regulation of eukaryotic translation initiation factor 4F complex assembly	0.00010092	NaN	0.816765	0.338664	regulation of circadian rhythm	Process regulation
GO:1905606	regulation of presynapse assembly	0.0167003	NaN	0.772206	0.540058	regulation of circadian rhythm	Process regulation
GO:0043587	tongue morphogenesis	0.00086886	NaN	0.988923	0	null	Gametogenesis
GO:0048134	germ-line cyst formation	0.00049473	NaN	0.965752	0.277293	tongue morphogenesis	Gametogenesis
GO:0048136	male germ-line cyst formation	2,71E+10	NaN	0.968213	0.506158	tongue morphogenesis	Gametogenesis
GO:0048137	spermatocyte division	0.0014522	NaN	0.965095	0.518453	tongue morphogenesis	Gametogenesis
GO:0043691	reverse cholesterol transport	0.00443782	NaN	0.987799	0	null	Cell transport
GO:0006649	phospholipid transfer to membrane	0.00016491	NaN	0.977616	0.5334	reverse cholesterol transport	Cell transport
GO:0033700	phospholipid efflux	0.00724868	NaN	0.985982	0.479449	reverse cholesterol transport	Cell transport
GO:0044524	protein sulfhydration	0.00010584	NaN	0.989888	0	null	Defensive behavior
GO:0001662	behavioral fear response	0.00309638	NaN	0.836509	0.618075	protein sulfhydration	Defensive behavior
GO:0002191	cap-dependent translational initiation	0.00514669	NaN	0.98129	0.114299	protein sulfhydration	Defensive behavior
GO:0002209	behavioral defense response	0.00328837	NaN	0.843716	0.660829	protein sulfhydration	Defensive behavior
GO:0003105	negative regulation of glomerular filtration	5,91E+10	NaN	0.672665	0.691234	protein sulfhydration	Defensive behavior
GO:0014821	phasic smooth muscle contraction	0.00732253	NaN	0.893767	0.276578	protein sulfhydration	Defensive behavior
GO:0018272	protein-pyridoxal-5-phosphate linkage via peptidyl-N6-pyridoxal phosphate-L-lysine	0.00011076	NaN	0.989873	0.166418	protein sulfhydration	Defensive behavior
GO:0018352	protein-pyridoxal-5-phosphate linkage	0.00011076	NaN	0.989873	0.166693	protein sulfhydration	Defensive behavior
GO:0032611	interleukin-1 beta production	0.00011371	NaN	0.909982	0.150477	protein sulfhydration	Defensive behavior
GO:0035809	regulation of urine volume	0.00112484	NaN	0.751558	0.424675	protein sulfhydration	Defensive behavior
GO:0042711	maternal behavior	0.00078517	NaN	0.8777	0.551005	protein sulfhydration	Defensive behavior
GO:0045777	positive regulation of blood pressure	0.0107807	NaN	0.742967	0.47612	protein sulfhydration	Defensive behavior
GO:0048149	behavioral response to ethanol	0.00154573	NaN	0.829484	0.637583	protein sulfhydration	Defensive behavior
GO:1990708	conditioned place preference	0.00020922	NaN	0.888915	0.393067	protein sulfhydration	Defensive behavior
GO:0045329	carnitine biosynthetic process	0.0120557	NaN	0.98745	0.0597699	null	Metabolism
GO:0046048	UDP metabolic process	0.041491	NaN	0.98488	0.0664475	null	Metabolism
GO:0019264	glycine biosynthetic process from serine	0.0458082	NaN	0.978206	0.21044	UDP metabolic process	Metabolism
GO:0071266	de novo' L-methionine biosynthetic process	0.043849	NaN	0.972674	0.48438	UDP metabolic process	Metabolism
GO:0051179	localization	19.630.402.257.434.700	NaN	1	0	null	Cell transport
GO:0051923	sulfation	0.0560081	NaN	0.983467	0.0731291	null	Defensive behavior
GO:0055091	phospholipid homeostasis	0.0212759	NaN	1	0	null	Cell transport
GO:0060155	platelet dense granule organization	0.00226937	NaN	0.988393	0	null	Cell organization
GO:0034063	stress granule assembly	0.0272546	NaN	0.985515	0.371492	platelet dense granule organization	Cell organization
GO:0042273	ribosomal large subunit biogenesis	0.541461	NaN	0.985531	0.209815	platelet dense granule organization	Cell organization
GO:1905214	regulation of RNA binding	1,97E+11	NaN	0.850471	0.0793749	null	RNA regulation
GO:0007194	negative regulation of adenylate cyclase activity	0.0127006	NaN	0.823279	0.341685	regulation of RNA binding	RNA regulation
GO:1905612	positive regulation of mRNA cap binding	2,46E+09	NaN	0.842586	0.597231	regulation of RNA binding	RNA regulation

## Sheet: Inversion_Chr4_iDlG
TermID	Name	Frequency	Value	Uniqueness	Dispensability	Representative	Grouping
GO:0006586	indolalkylamine metabolic process	0.305796	NaN	0.958934	0.0364455	null	Metabolism
GO:0017000	antibiotic biosynthetic process	0.122497	NaN	0.968122	0	null	Defensive behavior
GO:0000455	enzyme-directed rRNA pseudouridine synthesis	0.103987	NaN	0.879444	0.43916	antibiotic biosynthetic process	Defensive behavior
GO:0016180	snRNA processing	0.119718	NaN	0.911028	0.133589	antibiotic biosynthetic process	Defensive behavior
GO:1990273	snRNA 2,2,7-trimethylguanosine (TMG) capping	4,92E+09	NaN	0.940994	0.544251	antibiotic biosynthetic process	Defensive behavior
GO:0032782	bile acid secretion	0.00045289	NaN	0.95656	0.0974189	null	Body fluid secretion
GO:0007589	body fluid secretion	0.0111672	NaN	0.88699	0.449198	bile acid secretion	Body fluid secretion
GO:0043215	daunorubicin transport	0.0189204	NaN	0.949077	0.131658	bile acid secretion	Body fluid secretion
GO:1901656	glycoside transport	0.0195604	NaN	0.955379	0.639439	bile acid secretion	Body fluid secretion
GO:1990962	xenobiotic transport across blood-brain barrier	0.00018706	NaN	0.940388	0.107817	bile acid secretion	Body fluid secretion
GO:0033231	carbohydrate export	4,92E+09	NaN	0.97593	0	null	Cell organization
GO:0042430	indole-containing compound metabolic process	0.318812	NaN	0.98042	0.0394668	null	Metabolism
GO:0042554	superoxide anion generation	0.0302796	NaN	0.95584	0.0307538	null	Response to pollutants
GO:0050665	hydrogen peroxide biosynthetic process	0.00070887	NaN	0.952114	0.570222	superoxide anion generation	Response to pollutants
GO:0042816	vitamin B6 metabolic process	0.0995667	NaN	0.909082	0.0334422	null	Metabolism
GO:0006525	arginine metabolic process	0.403627	NaN	0.870092	0.34584	vitamin B6 metabolic process	Metabolism
GO:0009114	hypoxanthine catabolic process	0.00028059	NaN	0.858841	0.310248	vitamin B6 metabolic process	Metabolism
GO:0009115	xanthine catabolic process	0.0016811	NaN	0.847374	0.604767	vitamin B6 metabolic process	Metabolism
GO:0019448	L-cysteine catabolic process	0.0187087	NaN	0.859921	0.451572	vitamin B6 metabolic process	Metabolism
GO:0019452	L-cysteine catabolic process to taurine	9,85E+09	NaN	0.872261	0.69443	vitamin B6 metabolic process	Metabolism
GO:0019530	taurine metabolic process	0.0056808	NaN	0.862441	0.420549	vitamin B6 metabolic process	Metabolism
GO:0019694	alkanesulfonate metabolic process	0.0513955	NaN	0.874205	0.224829	vitamin B6 metabolic process	Metabolism
GO:0034418	urate biosynthetic process	0.00017476	NaN	0.902271	0.303483	vitamin B6 metabolic process	Metabolism
GO:0046110	xanthine metabolic process	0.00633798	NaN	0.84468	0.519038	vitamin B6 metabolic process	Metabolism
GO:0046113	nucleobase catabolic process	0.134215	NaN	0.831845	0.625168	vitamin B6 metabolic process	Metabolism
GO:0046415	urate metabolic process	0.0211824	NaN	0.891311	0.211864	vitamin B6 metabolic process	Metabolism
GO:0044806	G-quadruplex DNA unwinding	0.00395047	NaN	0.957497	0.00595866	null	Cell organization
GO:1990700	nucleolar chromatin organization	0.00755389	NaN	0.956305	0.259443	G-quadruplex DNA unwinding	Cell organization
GO:0048066	developmental pigmentation	0.0239391	NaN	0.982401	0	null	Cell organization
GO:0070252	actin-mediated cell contraction	0.0206827	NaN	0.943729	0.00802929	null	Cell organization
GO:0000915	actomyosin contractile ring assembly	0.0210101	NaN	0.901617	0.56445	actin-mediated cell contraction	Cell organization
GO:0071217	cellular response to external biotic stimulus	3,20E+10	NaN	0.958129	0	null	Defensive behavior
GO:0002237	response to molecule of bacterial origin	0.0623042	NaN	0.95384	0.413691	cellular response to external biotic stimulus	Defensive behavior
GO:0035791	platelet-derived growth factor receptor-beta signaling pathway	0.00215615	NaN	0.912112	0.132783	cellular response to external biotic stimulus	Defensive behavior
GO:0097184	response to azide	1,48E+11	NaN	0.941716	0.0961106	null	Response to pollutants
GO:0010044	response to aluminum ion	0.00398493	NaN	0.939415	0.232845	response to azide	Response to pollutants
GO:0034465	response to carbon monoxide	0.00011076	NaN	0.931799	0.252522	response to azide	Response to pollutants
GO:0072719	cellular response to cisplatin	0.00029044	NaN	0.93705	0.263162	response to azide	Response to pollutants
GO:1901557	response to fenofibrate	9,11E+10	NaN	0.926482	0.337749	response to azide	Response to pollutants
GO:1903412	response to bile acid	0.00064734	NaN	0.921593	0.482844	response to azide	Response to pollutants
GO:1903413	cellular response to bile acid	0.00041351	NaN	0.915314	0.512855	response to azide	Response to pollutants
GO:1904975	response to bleomycin	0.00043566	NaN	0.922654	0.394549	response to azide	Response to pollutants
GO:1904976	cellular response to bleomycin	0.00018214	NaN	0.917649	0.43333	response to azide	Response to pollutants
GO:0099636	cytoplasmic streaming	1,23E+11	NaN	0.968444	0.083963	null	Cell organization
GO:0044382	CLRC complex localization to heterochromatin	0.0199962	NaN	0.953304	0.222566	cytoplasmic streaming	Cell organization
GO:0061092	positive regulation of phospholipid translocation	0.00043566	NaN	0.834305	0.522252	cytoplasmic streaming	Cell organization
GO:0099039	sphingolipid translocation	0.0003249	NaN	0.868867	0.266149	cytoplasmic streaming	Cell organization
GO:0099040	ceramide translocation	0.00013784	NaN	0.872961	0.50567	cytoplasmic streaming	Cell organization
GO:0110011	regulation of basement membrane organization	0.0004652	NaN	0.891754	0.0833232	null	Cell organization
GO:1903690	negative regulation of wound healing, spreading of epidermal cells	0.00025598	NaN	0.921837	0.0773847	null	Circulatory system
GO:1900746	regulation of vascular endothelial growth factor signaling pathway	0.00337451	NaN	0.891058	0.318989	negative regulation of wound healing, spreading of epidermal cells	Circulatory system
GO:1902547	regulation of cellular response to vascular endothelial growth factor stimulus	0.00358127	NaN	0.907885	0.660944	negative regulation of wound healing, spreading of epidermal cells	Circulatory system
GO:1904478	regulation of intestinal absorption	0.00316284	NaN	0.920505	0.0860221	null	Circulatory system
GO:1990963	establishment of blood-retinal barrier	0.00039874	NaN	0.955576	0.00662461	null	Organogenesis
GO:0008365	adult chitin-based cuticle development	0.00011322	NaN	0.947686	0.253373	establishment of blood-retinal barrier	Organogenesis
GO:0030879	mammary gland development	0.012836	NaN	0.924959	0.379967	establishment of blood-retinal barrier	Organogenesis
GO:0048058	compound eye corneal lens development	3,69E+10	NaN	0.942184	0.262068	establishment of blood-retinal barrier	Organogenesis
GO:0048850	hypophysis morphogenesis	0.00030521	NaN	0.911289	0.685443	establishment of blood-retinal barrier	Organogenesis
GO:2001212	regulation of vasculogenesis	0.00130698	NaN	0.9119	0.0896776	null	Circulatory system
GO:0045601	regulation of endothelial cell differentiation	0.00605739	NaN	0.886441	0.527422	regulation of vasculogenesis	Circulatory system
GO:2001213	negative regulation of vasculogenesis	0.00011568	NaN	0.906109	0.443632	regulation of vasculogenesis	Circulatory system
GO:2001225	regulation of chloride transport	0.00052181	NaN	0.92332	0	null	Response to pollutants

## Sheet: Inversion_Chr11_iDlG
TermID	Name	Frequency	Value	Uniqueness	Dispensability	Representative	Grouping
GO:0000920	septum digestion after cytokinesis	0.0280791	NaN	0.987091	0	null	Cytoskeleton
GO:0006582	melanin metabolic process	0.0215639	NaN	0.982299	0.0286543	null	Metabolism
GO:0035006	melanization defense response	0.00415476	NaN	0.923733	0.687364	melanin metabolic process	Metabolism
GO:0007018	microtubule-based movement	0.595475	NaN	0.763911	0.0131019	null	Cytoskeleton
GO:0007098	centrosome cycle	0.0855369	NaN	0.688127	0.696577	microtubule-based movement	Cytoskeleton
GO:0034453	microtubule anchoring	0.0224918	NaN	0.745332	0.627772	microtubule-based movement	Cytoskeleton
GO:0072393	microtubule anchoring at microtubule organizing center	0.014458	NaN	0.747251	0.607907	microtubule-based movement	Cytoskeleton
GO:0019748	secondary metabolic process	0.636855	NaN	0.996313	0.0364109	null	Metabolism
GO:0022406	membrane docking	0.185652	NaN	0.985407	0.0103358	null	Cytoskeleton
GO:0030397	membrane disassembly	0.00499655	NaN	0.894534	0.00826936	null	Cytoskeleton
GO:0006998	nuclear envelope organization	0.0486929	NaN	0.851293	0.499941	membrane disassembly	Cytoskeleton
GO:0043954	cellular component maintenance	0.0315176	NaN	0.890557	0.204217	membrane disassembly	Cytoskeleton
GO:0051081	nuclear membrane disassembly	0.00071872	NaN	0.87945	0.699919	membrane disassembly	Cytoskeleton
GO:0051383	kinetochore organization	0.0349094	NaN	0.853199	0.228994	membrane disassembly	Cytoskeleton
GO:0060271	cilium assembly	0.406059	NaN	0.799241	0.62962	membrane disassembly	Cytoskeleton
GO:0097711	ciliary basal body-plasma membrane docking	0.00211922	NaN	0.611182	0.665724	membrane disassembly	Cytoskeleton
GO:0099558	maintenance of synapse structure	0.0161096	NaN	0.888804	0.21845	membrane disassembly	Cytoskeleton
GO:0106027	neuron projection organization	0.0123658	NaN	0.871221	0.215064	membrane disassembly	Cytoskeleton
GO:1990138	neuron projection extension	0.025699	NaN	0.78374	0.663061	membrane disassembly	Cytoskeleton
GO:1990535	neuron projection maintenance	0.00293393	NaN	0.880631	0.469898	membrane disassembly	Cytoskeleton
GO:0033059	cellular pigmentation	0.0199591	NaN	0.929554	0.00895526	null	Cell structure
GO:0035010	encapsulation of foreign target	0.00052919	NaN	0.953165	0	null	Immune system
GO:0019882	antigen processing and presentation	0.0416806	NaN	0.945476	0.467458	encapsulation of foreign target	Immune system
GO:0019884	antigen processing and presentation of exogenous antigen	0.00905778	NaN	0.930241	0.54513	encapsulation of foreign target	Immune system
GO:0035047	centrosomal and pronuclear rotation	1,97E+11	NaN	0.936784	0.00633096	null	Cytoskeleton
GO:0035046	pronuclear migration	0.00018706	NaN	0.707007	0.512271	centrosomal and pronuclear rotation	Cytoskeleton
GO:0035967	cellular response to topologically incorrect protein	0.14109	NaN	0.947398	0.011634	null	Immune system
GO:0043473	pigmentation	0.0431229	NaN	1	0	null	Cell structure
GO:0044770	cell cycle phase transition	0.152574	NaN	0.85794	0.0117053	null	Cytoskeleton
GO:0000086	G2/M transition of mitotic cell cycle	0.0186251	NaN	0.861057	0.519667	cell cycle phase transition	Cytoskeleton
GO:0000819	sister chromatid segregation	0.211556	NaN	0.764157	0.619541	cell cycle phase transition	Cytoskeleton
GO:0016330	second mitotic wave involved in compound eye morphogenesis	9,60E+10	NaN	0.821892	0.374275	cell cycle phase transition	Cytoskeleton
GO:0051255	spindle midzone assembly	0.0196342	NaN	0.699832	0.674323	cell cycle phase transition	Cytoskeleton
GO:0051601	exocyst localization	0.0136876	NaN	0.88322	0	null	Cell structure
GO:0001927	exocyst assembly	2,95E+11	NaN	0.67526	0.427275	exocyst localization	Cell structure
GO:0006836	neurotransmitter transport	0.143465	NaN	0.861089	0.17932	exocyst localization	Cell structure
GO:0032253	dense core granule localization	0.0151398	NaN	0.658145	0.587287	exocyst localization	Cell structure
GO:0034501	protein localization to kinetochore	0.0236881	NaN	0.79361	0.536712	exocyst localization	Cell structure
GO:0034502	protein localization to chromosome	0.0554272	NaN	0.78766	0.186332	exocyst localization	Cell structure
GO:0042147	retrograde transport, endosome to Golgi	0.178293	NaN	0.716956	0.639021	exocyst localization	Cell structure
GO:0048193	Golgi vesicle transport	0.816876	NaN	0.790953	0.63398	exocyst localization	Cell structure
GO:0048491	retrograde synaptic vesicle transport	3,69E+10	NaN	0.624745	0.43148	exocyst localization	Cell structure
GO:0051640	organelle localization	0.724019	NaN	0.849446	0.23506	exocyst localization	Cell structure
GO:0051642	centrosome localization	0.0296224	NaN	0.871183	0.153752	exocyst localization	Cell structure
GO:0051646	mitochondrion localization	0.0383749	NaN	0.680796	0.181579	exocyst localization	Cell structure
GO:0051647	nucleus localization	0.04888	NaN	0.676534	0.631726	exocyst localization	Cell structure
GO:0051654	establishment of mitochondrion localization	0.016048	NaN	0.673773	0.589347	exocyst localization	Cell structure
GO:0061842	microtubule organizing center localization	0.032005	NaN	0.870591	0.161827	exocyst localization	Cell structure
GO:0098876	vesicle-mediated transport to the plasma membrane	0.214396	NaN	0.745763	0.649779	exocyst localization	Cell structure
GO:0099003	vesicle-mediated transport in synapse	0.163183	NaN	0.812477	0.217752	exocyst localization	Cell structure
GO:0099111	microtubule-based transport	0.201902	NaN	0.85793	0.215553	exocyst localization	Cell structure
GO:0061339	establishment or maintenance of monopolar cell polarity	0.00527714	NaN	0.920538	0.00829442	null	Cytoskeleton
GO:0090162	establishment of epithelial cell polarity	0.014234	NaN	0.910901	0.649568	establishment or maintenance of monopolar cell polarity	Cytoskeleton
GO:0061744	motor behavior	0.00281087	NaN	0.95541	0	null	Organogenesis
GO:0001709	cell fate determination	0.010062	NaN	0.924523	0.317451	motor behavior	Organogenesis
GO:0001738	morphogenesis of a polarized epithelium	0.0209929	NaN	0.921164	0.437121	motor behavior	Organogenesis
GO:0007349	cellularization	0.0025918	NaN	0.925772	0.30509	motor behavior	Organogenesis
GO:0021510	spinal cord development	0.020444	NaN	0.916224	0.391996	motor behavior	Organogenesis
GO:0021517	ventral spinal cord development	0.0114576	NaN	0.918506	0.675007	motor behavior	Organogenesis
GO:0042461	photoreceptor cell development	0.018214	NaN	0.883993	0.512396	motor behavior	Organogenesis
GO:0050905	neuromuscular process	0.0338461	NaN	0.949768	0.347531	motor behavior	Organogenesis
GO:0070050	neuron cellular homeostasis	0.0103844	NaN	1	0	null	Neurotransmission
GO:0070485	dehydro-D-arabinono-1,4-lactone biosynthetic process	0.00323914	NaN	0.978917	0.0849381	null	Metabolism
GO:1901334	lactone metabolic process	0.0581248	NaN	0.99677	0	null	Metabolism
GO:1903966	monounsaturated fatty acid biosynthetic process	0.00206261	NaN	0.980426	0.0393795	null	Metabolism
GO:1903964	monounsaturated fatty acid metabolic process	0.00210692	NaN	0.981996	0.367688	monounsaturated fatty acid biosynthetic process	Metabolism
GO:1904396	regulation of neuromuscular junction development	0.00550112	NaN	0.928226	0.0890159	null	Neurotransmission
GO:0007268	chemical synaptic transmission	0.470672	NaN	0.87635	0.127755	regulation of neuromuscular junction development	Neurotransmission
GO:0016080	synaptic vesicle targeting	0.00031505	NaN	0.623398	0.591738	regulation of neuromuscular junction development	Neurotransmission
GO:0032273	positive regulation of protein polymerization	0.0453726	NaN	0.906592	0.475951	regulation of neuromuscular junction development	Neurotransmission
GO:0060236	regulation of mitotic spindle organization	0.0225337	NaN	0.902809	0.517646	regulation of neuromuscular junction development	Neurotransmission
GO:0061670	evoked neurotransmitter secretion	0.00014768	NaN	0.762279	0.56787	regulation of neuromuscular junction development	Neurotransmission
GO:1904398	positive regulation of neuromuscular junction development	0.0008344	NaN	0.928249	0.676299	regulation of neuromuscular junction development	Neurotransmission
GO:1990577	C-terminal protein demethylation	0.0344097	NaN	0.996504	0.0295224	null	Metabolism
GO:2000535	regulation of entry of bacterium into host cell	0.00063995	NaN	0.974052	0	null	Immune system

## Sheet: All_Chr_iDlG
TermID	Name	Frequency	Value	Uniqueness	Dispensability	Representative	Grouping
GO:0000086	G2/M transition of mitotic cell cycle	0.0186251	NaN	0.86702	0.00809876	null	Cytoskeleton
GO:0016330	second mitotic wave involved in compound eye morphogenesis	9,60E+10	NaN	0.852209	0.398628	G2/M transition of mitotic cell cycle	Cytoskeleton
GO:0002191	cap-dependent translational initiation	0.00514669	NaN	0.984405	0	null	RNA process
GO:0006586	indolalkylamine metabolic process	0.305796	NaN	0.964601	0.0290707	null	Metabolism
GO:0009114	hypoxanthine catabolic process	0.000280594	NaN	0.983003	0.0326104	null	Metabolism
GO:0034418	urate biosynthetic process	0.000174756	NaN	0.981574	0.253091	hypoxanthine catabolic process	Metabolism
GO:0032489	regulation of Cdc42 protein signal transduction	0.000662104	NaN	0.930695	0	null	Response to stimulus
GO:1900747	negative regulation of vascular endothelial growth factor signaling pathway	0.0012356	NaN	0.911347	0.344496	regulation of Cdc42 protein signal transduction	Response to stimulus
GO:0033275	actin-myosin filament sliding	0.00470857	NaN	0.962235	0.00753737	null	Cytoskeleton
GO:0033700	phospholipid efflux	0.00724868	NaN	0.909477	0	null	Cell organization
GO:0019896	axonal transport of mitochondrion	0.0097445	NaN	0.712615	0.666398	phospholipid efflux	Cell organization
GO:0032253	dense core granule localization	0.0151398	NaN	0.820661	0.673479	phospholipid efflux	Cell organization
GO:0032400	melanosome localization	0.00562173	NaN	0.842636	0.135466	phospholipid efflux	Cell organization
GO:0048491	retrograde synaptic vesicle transport	3,69E+10	NaN	0.753668	0.508757	phospholipid efflux	Cell organization
GO:0043473	pigmentation	0.0431229	NaN	1	0	null	Cell organization
GO:0048136	male germ-line cyst formation	2,71E+10	NaN	0.934533	0.00598189	null	Gametogenesis
GO:0035046	pronuclear migration	0.000187063	NaN	0.82732	0.512271	male germ-line cyst formation	Gametogenesis
GO:0035047	centrosomal and pronuclear rotation	1,97E+11	NaN	0.932991	0.358909	male germ-line cyst formation	Gametogenesis
GO:0048137	spermatocyte division	0.0014522	NaN	0.927693	0.499149	male germ-line cyst formation	Gametogenesis
GO:0061744	motor behavior	0.00281087	NaN	0.979672	0	null	Defensive behavior
GO:0097184	response to azide	1,48E+11	NaN	0.986795	0	null	Response to pollutants
GO:0007595	lactation	0.00314561	NaN	0.833628	0.404121	response to azide	Response to pollutants
GO:0030968	endoplasmic reticulum unfolded protein response	0.102016	NaN	0.898947	0.130394	response to azide	Response to pollutants
GO:0031112	positive regulation of microtubule polymerization or depolymerization	0.0168307	NaN	0.802114	0.571305	response to azide	Response to pollutants
GO:0043254	regulation of protein-containing complex assembly	0.275472	NaN	0.804999	0.163969	response to azide	Response to pollutants
GO:0061670	evoked neurotransmitter secretion	0.000147681	NaN	0.860925	0.213487	response to azide	Response to pollutants
GO:0071392	cellular response to estradiol stimulus	0.00914885	NaN	0.975519	0.240577	response to azide	Response to pollutants
GO:1905535	regulation of eukaryotic translation initiation factor 4F complex assembly	0.00012799	NaN	0.85067	0.529566	response to azide	Response to pollutants
GO:1905537	positive regulation of eukaryotic translation initiation factor 4F complex assembly	0.000100915	NaN	0.840002	0.523177	response to azide	Response to pollutants
GO:1905612	positive regulation of mRNA cap binding	2,46E+09	NaN	0.925879	0.0623337	null	RNA process
GO:1990535	neuron projection maintenance	0.00293393	NaN	0.914057	0.00736183	null	Neurotransmission
GO:0010457	centriole-centriole cohesion	0.00526976	NaN	0.763809	0.513665	neuron projection maintenance	Neurotransmission
GO:0030397	membrane disassembly	0.00499655	NaN	0.880395	0.18038	neuron projection maintenance	Neurotransmission
GO:0034453	microtubule anchoring	0.0224918	NaN	0.785896	0.200452	neuron projection maintenance	Neurotransmission
GO:0051081	nuclear membrane disassembly	0.000718715	NaN	0.871384	0.485664	neuron projection maintenance	Neurotransmission
GO:0051231	spindle elongation	0.0639459	NaN	0.720976	0.595047	neuron projection maintenance	Neurotransmission
GO:0072393	microtubule anchoring at microtubule organizing center	0.014458	NaN	0.777497	0.543734	neuron projection maintenance	Neurotransmission
GO:2001213	negative regulation of vasculogenesis	0.000115684	NaN	0.9271	0.0818866	null	circulatory system
GO:0010801	negative regulation of peptidyl-threonine phosphorylation	0.00117406	NaN	0.920201	0.240546	negative regulation of vasculogenesis	circulatory system
GO:0010887	negative regulation of cholesterol storage	0.0060697	NaN	0.917905	0.277478	negative regulation of vasculogenesis	circulatory system

## Sheet: Inversion_Chr2_LD
TermID	Name	Frequency	Value	Uniqueness	Dispensability	Representative	Grouping
GO:0002191	cap-dependent translational initiation	0.00514669	NaN	0.990382	0.0571663	null	Defensive behavior
GO:0001662	behavioral fear response	0.00309638	NaN	0.83209	0.618075	cap-dependent translational initiation	Defensive behavior
GO:0002209	behavioral defense response	0.00328837	NaN	0.839476	0.660829	cap-dependent translational initiation	Defensive behavior
GO:0008217	regulation of blood pressure	0.0620236	NaN	0.689763	0.525394	cap-dependent translational initiation	Defensive behavior
GO:0014821	phasic smooth muscle contraction	0.00732253	NaN	0.88155	0.393067	cap-dependent translational initiation	Defensive behavior
GO:0032611	interleukin-1 beta production	0.00011371	NaN	0.908982	0.150477	cap-dependent translational initiation	Defensive behavior
GO:0042711	maternal behavior	0.00078517	NaN	0.880312	0.551005	cap-dependent translational initiation	Defensive behavior
GO:1990708	conditioned place preference	0.00020922	NaN	0.88225	0.239838	cap-dependent translational initiation	Defensive behavior
GO:0002437	inflammatory response to antigenic stimulus	0.0053116	NaN	0.932118	0	null	Response to pollutants
GO:0002438	acute inflammatory response to antigenic stimulus	0.000987	NaN	0.936854	0.600111	inflammatory response to antigenic stimulus	Response to pollutants
GO:0007187	G protein-coupled receptor signaling pathway, coupled to cyclic nucleotide second messenger	0.0461725	NaN	0.757142	0.489211	inflammatory response to antigenic stimulus	Response to pollutants
GO:0007188	adenylate cyclase-modulating G protein-coupled receptor signaling pathway	0.347073	NaN	0.728823	0.656141	inflammatory response to antigenic stimulus	Response to pollutants
GO:0007193	adenylate cyclase-inhibiting G protein-coupled receptor signaling pathway	0.0706679	NaN	0.744977	0.583001	inflammatory response to antigenic stimulus	Response to pollutants
GO:0007200	phospholipase C-activating G protein-coupled receptor signaling pathway	0.0891231	NaN	0.748543	0.566126	inflammatory response to antigenic stimulus	Response to pollutants
GO:0007212	G protein-coupled dopamine receptor signaling pathway	0.0352515	NaN	0.725454	0.689579	inflammatory response to antigenic stimulus	Response to pollutants
GO:0008628	hormone-mediated apoptotic signaling pathway	8,37E+10	NaN	0.823713	0.203636	inflammatory response to antigenic stimulus	Response to pollutants
GO:0019933	cAMP-mediated signaling	0.0206064	NaN	0.792892	0.52275	inflammatory response to antigenic stimulus	Response to pollutants
GO:0031635	adenylate cyclase-inhibiting opioid receptor signaling pathway	0.00013045	NaN	0.808825	0.360299	inflammatory response to antigenic stimulus	Response to pollutants
GO:0038003	G protein-coupled opioid receptor signaling pathway	0.00709608	NaN	0.778778	0.227342	inflammatory response to antigenic stimulus	Response to pollutants
GO:0038066	p38MAPK cascade	0.00507777	NaN	0.806294	0.149459	inflammatory response to antigenic stimulus	Response to pollutants
GO:0038169	somatostatin receptor signaling pathway	0.00883133	NaN	0.776447	0.440703	inflammatory response to antigenic stimulus	Response to pollutants
GO:0038170	somatostatin signaling pathway	0.00883133	NaN	0.76127	0.487711	inflammatory response to antigenic stimulus	Response to pollutants
GO:0071222	cellular response to lipopolysaccharide	0.0470463	NaN	0.891888	0.40151	inflammatory response to antigenic stimulus	Response to pollutants
GO:0071315	cellular response to morphine	0.00177956	NaN	0.897321	0.417787	inflammatory response to antigenic stimulus	Response to pollutants
GO:1903937	response to acrylamide	1,72E+11	NaN	0.930784	0.116024	inflammatory response to antigenic stimulus	Response to pollutants
GO:0010743	regulation of macrophage derived foam cell differentiation	0.00207738	NaN	0.85516	0	null	Process Regulation
GO:0010745	negative regulation of macrophage derived foam cell differentiation	0.00078025	NaN	0.824724	0.490315	regulation of macrophage derived foam cell differentiation	Process Regulation
GO:0010799	regulation of peptidyl-threonine phosphorylation	0.00311361	NaN	0.824746	0.0990547	null	Process Regulation
GO:0010801	negative regulation of peptidyl-threonine phosphorylation	0.00117407	NaN	0.796412	0.490556	regulation of peptidyl-threonine phosphorylation	Process Regulation
GO:0033135	regulation of peptidyl-serine phosphorylation	0.0213719	NaN	0.80813	0.621126	regulation of peptidyl-threonine phosphorylation	Process Regulation
GO:0033138	positive regulation of peptidyl-serine phosphorylation	0.0164788	NaN	0.760685	0.558444	regulation of peptidyl-threonine phosphorylation	Process Regulation
GO:0042984	regulation of amyloid precursor protein biosynthetic process	0.010862	NaN	0.813394	0.369802	regulation of peptidyl-threonine phosphorylation	Process Regulation
GO:0045019	negative regulation of nitric oxide biosynthetic process	0.00069902	NaN	0.819825	0.139938	regulation of peptidyl-threonine phosphorylation	Process Regulation
GO:0045727	positive regulation of translation	0.133002	NaN	0.741464	0.644929	regulation of peptidyl-threonine phosphorylation	Process Regulation
GO:0060147	regulation of post-transcriptional gene silencing	0.0163458	NaN	0.834076	0.192718	regulation of peptidyl-threonine phosphorylation	Process Regulation
GO:0060964	regulation of miRNA-mediated gene silencing	0.0127203	NaN	0.816211	0.168887	regulation of peptidyl-threonine phosphorylation	Process Regulation
GO:0060966	regulation of gene silencing by regulatory ncRNA	0.0185118	NaN	0.833037	0.196895	regulation of peptidyl-threonine phosphorylation	Process Regulation
GO:0016115	terpenoid catabolic process	0.00634291	NaN	0.99325	0	null	Metabolism
GO:0032489	regulation of Cdc42 protein signal transduction	0.0006621	NaN	0.819488	0.0923014	null	Process Regulation
GO:0043950	positive regulation of cAMP-mediated signaling	0.00011076	NaN	0.784953	0.357807	regulation of Cdc42 protein signal transduction	Process Regulation
GO:0070374	positive regulation of ERK1 and ERK2 cascade	0.0534114	NaN	0.726153	0.514632	regulation of Cdc42 protein signal transduction	Process Regulation
GO:0106070	regulation of adenylate cyclase-activating G protein-coupled receptor signaling pathway	0.00364034	NaN	0.799529	0.361304	regulation of Cdc42 protein signal transduction	Process Regulation
GO:0106072	negative regulation of adenylate cyclase-activating G protein-coupled receptor signaling pathway	0.00119129	NaN	0.779982	0.676041	regulation of Cdc42 protein signal transduction	Process Regulation
GO:0042753	positive regulation of circadian rhythm	0.00479472	NaN	0.75745	0.0934825	null	Process Regulation
GO:0042320	regulation of circadian sleep/wake cycle, REM sleep	0.00011568	NaN	0.748678	0.650386	positive regulation of circadian rhythm	Process Regulation
GO:1904059	regulation of locomotor rhythm	0.00042581	NaN	0.746875	0.688372	positive regulation of circadian rhythm	Process Regulation
GO:0043587	tongue morphogenesis	0.00086886	NaN	0.99255	0	null	Gametogenesis
GO:0048136	male germ-line cyst formation	2,71E+10	NaN	0.974506	0.247204	tongue morphogenesis	Gametogenesis
GO:0048137	spermatocyte division	0.0014522	NaN	0.97147	0.499149	tongue morphogenesis	Gametogenesis
GO:0043691	reverse cholesterol transport	0.00443782	NaN	0.987451	0	null	Cell transport
GO:0006649	phospholipid transfer to membrane	0.00016491	NaN	0.977135	0.5334	reverse cholesterol transport	Cell transport
GO:0033700	phospholipid efflux	0.00724868	NaN	0.985583	0.479449	reverse cholesterol transport	Cell transport
GO:0046048	UDP metabolic process	0.041491	NaN	0.992621	0.0640025	null	Metabolism
GO:0051179	localization	19.630.402.257.434.700	NaN	1	0	null	Cell transport
GO:0051481	negative regulation of cytosolic calcium ion concentration	0.00590479	NaN	0.79896	0.0894504	null	Process regulation
GO:0003105	negative regulation of glomerular filtration	5,91E+10	NaN	0.629434	0.691234	negative regulation of cytosolic calcium ion concentration	Process regulation
GO:0035809	regulation of urine volume	0.00112484	NaN	0.717475	0.685719	negative regulation of cytosolic calcium ion concentration	Process regulation
GO:0046877	regulation of saliva secretion	0.00065964	NaN	0.608279	0.667863	negative regulation of cytosolic calcium ion concentration	Process regulation
GO:1900046	regulation of hemostasis	0.0190336	NaN	0.747717	0.370541	negative regulation of cytosolic calcium ion concentration	Process regulation
GO:0051923	sulfation	0.0560081	NaN	0.992512	0.0731291	null	Defensive behavior
GO:0051930	regulation of sensory perception of pain	0.00139066	NaN	0.743916	0.0882147	null	Process Regulation
GO:0044060	regulation of endocrine process	0.00916116	NaN	0.727634	0.633616	regulation of sensory perception of pain	Process Regulation
GO:1900223	positive regulation of amyloid-beta clearance	0.00060057	NaN	0.743184	0.406368	regulation of sensory perception of pain	Process Regulation
GO:0055091	phospholipid homeostasis	0.0212759	NaN	1	0	null	Cell transport
GO:0060155	platelet dense granule organization	0.00226937	NaN	0.988235	0.00734452	null	Cell organisation
GO:0034063	stress granule assembly	0.0272546	NaN	0.985294	0.371492	platelet dense granule organization	Cell organisation
GO:0042273	ribosomal large subunit biogenesis	0.541461	NaN	0.985338	0.209815	platelet dense granule organization	Cell organisation
GO:0060631	regulation of meiosis I	0.00204785	NaN	0.825297	0.0971313	null	Process regulation
GO:0010874	regulation of cholesterol efflux	0.00360096	NaN	0.724565	0.474721	regulation of meiosis I	Process regulation
GO:0010885	regulation of cholesterol storage	0.00821353	NaN	0.735294	0.42218	regulation of meiosis I	Process regulation
GO:0014059	regulation of dopamine secretion	0.0377842	NaN	0.688028	0.638767	regulation of meiosis I	Process regulation
GO:0032276	regulation of gonadotropin secretion	0.00200846	NaN	0.584003	0.647309	regulation of meiosis I	Process regulation
GO:0043254	regulation of protein-containing complex assembly	0.275472	NaN	0.778029	0.499204	regulation of meiosis I	Process regulation
GO:0060125	negative regulation of growth hormone secretion	0.0001846	NaN	0.664424	0.597294	regulation of meiosis I	Process regulation
GO:0061356	regulation of Wnt protein secretion	0.00054396	NaN	0.721432	0.433044	regulation of meiosis I	Process regulation
GO:0061358	negative regulation of Wnt protein secretion	9,35E+10	NaN	0.71347	0.582233	regulation of meiosis I	Process regulation
GO:0090107	regulation of high-density lipoprotein particle assembly	0.00029044	NaN	0.748473	0.552842	regulation of meiosis I	Process regulation
GO:1901074	regulation of engulfment of apoptotic cell	0.00031259	NaN	0.73704	0.354977	regulation of meiosis I	Process regulation
GO:1901379	regulation of potassium ion transmembrane transport	0.0532218	NaN	0.690587	0.554269	regulation of meiosis I	Process regulation
GO:1905535	regulation of eukaryotic translation initiation factor 4F complex assembly	0.00012799	NaN	0.842739	0.529566	regulation of meiosis I	Process regulation
GO:1905537	positive regulation of eukaryotic translation initiation factor 4F complex assembly	0.00010092	NaN	0.801688	0.523177	regulation of meiosis I	Process regulation
GO:1905214	regulation of RNA binding	1,97E+11	NaN	0.836053	0.0699949	null	RNA regulation
GO:0007194	negative regulation of adenylate cyclase activity	0.0127006	NaN	0.802347	0.341685	regulation of RNA binding	RNA regulation
GO:1905612	positive regulation of mRNA cap binding	2,46E+09	NaN	0.828881	0.597231	regulation of RNA binding	RNA regulation

## Sheet: Inversion_Chr4_LD
TermID	Name	Frequency	Value	Uniqueness	Dispensability	Representative	Grouping
GO:0002443	leukocyte mediated immunity	0.0727231	NaN	1	0	null	Defensive behavior
GO:0006586	indolalkylamine metabolic process	0.305796	NaN	0.958916	0.0364455	null	Metabolism
GO:0017000	antibiotic biosynthetic process	0.122497	NaN	0.973334	0	null	Defensive behavior
GO:0016180	snRNA processing	0.119718	NaN	0.937184	0.133589	antibiotic biosynthetic process	Defensive behavior
GO:0032782	bile acid secretion	0.00045289	NaN	0.94695	0.0974189	null	Body fluid secretion
GO:0007589	body fluid secretion	0.0111672	NaN	0.869264	0.449198	bile acid secretion	Body fluid secretion
GO:0043215	daunorubicin transport	0.0189204	NaN	0.93765	0.131658	bile acid secretion	Body fluid secretion
GO:0099039	sphingolipid translocation	0.0003249	NaN	0.860073	0.263945	bile acid secretion	Body fluid secretion
GO:0099040	ceramide translocation	0.00013784	NaN	0.864397	0.50567	bile acid secretion	Body fluid secretion
GO:1901656	glycoside transport	0.0195604	NaN	0.944788	0.639439	bile acid secretion	Body fluid secretion
GO:1990962	xenobiotic transport across blood-brain barrier	0.00018706	NaN	0.935496	0.107817	bile acid secretion	Body fluid secretion
GO:0033231	carbohydrate export	4,92E+09	NaN	0.969614	0	null	Cell organization
GO:0033275	actin-myosin filament sliding	0.00470857	NaN	0.957591	0.00667654	null	Cell organization
GO:0000915	actomyosin contractile ring assembly	0.0210101	NaN	0.904218	0.519129	actin-myosin filament sliding	Cell organization
GO:0042554	superoxide anion generation	0.0302796	NaN	0.959314	0.0307538	null	Response to pollutants
GO:0050665	hydrogen peroxide biosynthetic process	0.00070887	NaN	0.955888	0.570222	superoxide anion generation	Response to pollutants
GO:0042816	vitamin B6 metabolic process	0.0995667	NaN	0.918539	0.0334422	null	Metabolism
GO:0009114	hypoxanthine catabolic process	0.00028059	NaN	0.870785	0.310248	vitamin B6 metabolic process	Metabolism
GO:0009115	xanthine catabolic process	0.0016811	NaN	0.860729	0.604767	vitamin B6 metabolic process	Metabolism
GO:0019452	L-cysteine catabolic process to taurine	9,85E+09	NaN	0.887678	0.584302	vitamin B6 metabolic process	Metabolism
GO:0019530	taurine metabolic process	0.0056808	NaN	0.871405	0.420549	vitamin B6 metabolic process	Metabolism
GO:0019694	alkanesulfonate metabolic process	0.0513955	NaN	0.889118	0.224829	vitamin B6 metabolic process	Metabolism
GO:0034418	urate biosynthetic process	0.00017476	NaN	0.906693	0.303483	vitamin B6 metabolic process	Metabolism
GO:0046110	xanthine metabolic process	0.00633798	NaN	0.858787	0.519038	vitamin B6 metabolic process	Metabolism
GO:0046113	nucleobase catabolic process	0.134215	NaN	0.853985	0.625168	vitamin B6 metabolic process	Metabolism
GO:0046415	urate metabolic process	0.0211824	NaN	0.895924	0.211864	vitamin B6 metabolic process	Metabolism
GO:0044806	G-quadruplex DNA unwinding	0.00395047	NaN	0.950066	0.00743819	null	Cell organization
GO:0061817	endoplasmic reticulum-plasma membrane tethering	0.0280274	NaN	0.903093	0.278012	G-quadruplex DNA unwinding	Cell organization
GO:0048066	developmental pigmentation	0.0239391	NaN	0.979935	0	null	Cell organization
GO:0071217	cellular response to external biotic stimulus	3,20E+10	NaN	0.967982	0	null	Defensive behavior
GO:0035791	platelet-derived growth factor receptor-beta signaling pathway	0.00215615	NaN	0.910856	0.132783	cellular response to external biotic stimulus	Defensive behavior
GO:0097184	response to azide	1,48E+11	NaN	0.942899	0.0961106	null	Response to pollutants
GO:0010044	response to aluminum ion	0.00398493	NaN	0.942801	0.232845	response to azide	Response to pollutants
GO:0034465	response to carbon monoxide	0.00011076	NaN	0.932351	0.252522	response to azide	Response to pollutants
GO:1901557	response to fenofibrate	9,11E+10	NaN	0.926205	0.337749	response to azide	Response to pollutants
GO:1903412	response to bile acid	0.00064734	NaN	0.921494	0.482844	response to azide	Response to pollutants
GO:1903413	cellular response to bile acid	0.00041351	NaN	0.916639	0.512855	response to azide	Response to pollutants
GO:1904975	response to bleomycin	0.00043566	NaN	0.922517	0.394549	response to azide	Response to pollutants
GO:1904976	cellular response to bleomycin	0.00018214	NaN	0.918854	0.43333	response to azide	Response to pollutants
GO:0099636	cytoplasmic streaming	1,23E+11	NaN	0.965327	0.083963	null	Cell organization
GO:0110011	regulation of basement membrane organization	0.0004652	NaN	0.869849	0.0890982	null	Cell organization
GO:0031346	positive regulation of cell projection organization	0.111361	NaN	0.865633	0.436725	regulation of basement membrane organization	Cell organization
GO:0061092	positive regulation of phospholipid translocation	0.00043566	NaN	0.810577	0.574965	regulation of basement membrane organization	Cell organization
GO:1901529	positive regulation of anion channel activity	0.0004332	NaN	0.914158	0	null	Cell organization
GO:1903690	negative regulation of wound healing, spreading of epidermal cells	0.00025598	NaN	0.912542	0.0830878	null	Circulatory system
GO:1900746	regulation of vascular endothelial growth factor signaling pathway	0.00337451	NaN	0.877734	0.318989	negative regulation of wound healing, spreading of epidermal cells	Circulatory system
GO:1902547	regulation of cellular response to vascular endothelial growth factor stimulus	0.00358127	NaN	0.897051	0.660944	negative regulation of wound healing, spreading of epidermal cells	Circulatory system
GO:1990963	establishment of blood-retinal barrier	0.00039874	NaN	0.957768	0.00545971	null	Organogenesis
GO:0008365	adult chitin-based cuticle development	0.00011322	NaN	0.948178	0.253373	establishment of blood-retinal barrier	Organogenesis
GO:0030879	mammary gland development	0.012836	NaN	0.933184	0.379967	establishment of blood-retinal barrier	Organogenesis
GO:0048058	compound eye corneal lens development	3,69E+10	NaN	0.94314	0.262068	establishment of blood-retinal barrier	Organogenesis
GO:0048855	adenohypophysis morphogenesis	0.00014768	NaN	0.926749	0.663216	establishment of blood-retinal barrier	Organogenesis
GO:2001212	regulation of vasculogenesis	0.00130698	NaN	0.901323	0.0888291	null	Circulatory system
GO:0045601	regulation of endothelial cell differentiation	0.00605739	NaN	0.882375	0.527422	regulation of vasculogenesis	Circulatory system
GO:2001213	negative regulation of vasculogenesis	0.00011568	NaN	0.894675	0.443632	regulation of vasculogenesis	Circulatory system

## Sheet: Inversion_Chr11_LD
TermID	Name	Frequency	Value	Uniqueness	Dispensability	Representative	Grouping
GO:0000920	septum digestion after cytokinesis	0.0280791	NaN	0.986852	0	null	Cytoskeleton
GO:0006582	melanin metabolic process	0.0215639	NaN	0.982036	0.0236797	null	Metabolism
GO:0035006	melanization defense response	0.00415476	NaN	0.926835	0.687364	melanin metabolic process	Metabolism
GO:0007338	single fertilization	0.0650437	NaN	0.98224	0	null	Reproduction
GO:0035046	pronuclear migration	0.00018706	NaN	0.670014	0.699078	single fertilization	Reproduction
GO:0035047	centrosomal and pronuclear rotation	1,97E+11	NaN	0.939358	0.629985	single fertilization	Reproduction
GO:0022406	membrane docking	0.185652	NaN	0.985157	0.0103358	null	Cytoskeleton
GO:0030397	membrane disassembly	0.00499655	NaN	0.892376	0.00826936	null	Cytoskeleton
GO:0006998	nuclear envelope organization	0.0486929	NaN	0.850124	0.499941	membrane disassembly	Cytoskeleton
GO:0007098	centrosome cycle	0.0855369	NaN	0.686472	0.677527	membrane disassembly	Cytoskeleton
GO:0010970	transport along microtubule	0.180644	NaN	0.578107	0.648595	membrane disassembly	Cytoskeleton
GO:0031122	cytoplasmic microtubule organization	0.114453	NaN	0.721574	0.617877	membrane disassembly	Cytoskeleton
GO:0034453	microtubule anchoring	0.0224918	NaN	0.746005	0.3113	membrane disassembly	Cytoskeleton
GO:0043954	cellular component maintenance	0.0315176	NaN	0.889396	0.204217	membrane disassembly	Cytoskeleton
GO:0051081	nuclear membrane disassembly	0.00071872	NaN	0.877827	0.699919	membrane disassembly	Cytoskeleton
GO:0051255	spindle midzone assembly	0.0196342	NaN	0.700819	0.553559	membrane disassembly	Cytoskeleton
GO:0051383	kinetochore organization	0.0349094	NaN	0.854615	0.228994	membrane disassembly	Cytoskeleton
GO:0072393	microtubule anchoring at microtubule organizing center	0.014458	NaN	0.747194	0.543734	membrane disassembly	Cytoskeleton
GO:0099558	maintenance of synapse structure	0.0161096	NaN	0.88679	0.21845	membrane disassembly	Cytoskeleton
GO:0106027	neuron projection organization	0.0123658	NaN	0.866542	0.215064	membrane disassembly	Cytoskeleton
GO:1990535	neuron projection maintenance	0.00293393	NaN	0.876158	0.469898	membrane disassembly	Cytoskeleton
GO:0033059	cellular pigmentation	0.0199591	NaN	0.92132	0.00895526	null	Cell structure
GO:0035010	encapsulation of foreign target	0.00052919	NaN	0.946654	0	null	Immune system
GO:0019882	antigen processing and presentation	0.0416806	NaN	0.937915	0.467458	encapsulation of foreign target	Immune system
GO:0019884	antigen processing and presentation of exogenous antigen	0.00905778	NaN	0.920612	0.54513	encapsulation of foreign target	Immune system
GO:0044770	cell cycle phase transition	0.152574	NaN	0.862794	0.0117053	null	Cell structure
GO:0000086	G2/M transition of mitotic cell cycle	0.0186251	NaN	0.864263	0.519667	cell cycle phase transition	Cell structure
GO:0051601	exocyst localization	0.0136876	NaN	0.871826	0	null	Cell structure
GO:0001927	exocyst assembly	2,95E+11	NaN	0.651283	0.331734	exocyst localization	Cell structure
GO:0006836	neurotransmitter transport	0.143465	NaN	0.847738	0.17932	exocyst localization	Cell structure
GO:0032253	dense core granule localization	0.0151398	NaN	0.624421	0.587287	exocyst localization	Cell structure
GO:0034501	protein localization to kinetochore	0.0236881	NaN	0.772075	0.536712	exocyst localization	Cell structure
GO:0034502	protein localization to chromosome	0.0554272	NaN	0.765736	0.186332	exocyst localization	Cell structure
GO:0042147	retrograde transport, endosome to Golgi	0.178293	NaN	0.690907	0.639021	exocyst localization	Cell structure
GO:0048193	Golgi vesicle transport	0.816876	NaN	0.7756	0.63398	exocyst localization	Cell structure
GO:0048491	retrograde synaptic vesicle transport	3,69E+10	NaN	0.602189	0.43148	exocyst localization	Cell structure
GO:0051642	centrosome localization	0.0296224	NaN	0.859786	0.153752	exocyst localization	Cell structure
GO:0051646	mitochondrion localization	0.0383749	NaN	0.650222	0.427275	exocyst localization	Cell structure
GO:0051647	nucleus localization	0.04888	NaN	0.645637	0.631726	exocyst localization	Cell structure
GO:0051654	establishment of mitochondrion localization	0.016048	NaN	0.641841	0.589347	exocyst localization	Cell structure
GO:0061842	microtubule organizing center localization	0.032005	NaN	0.859148	0.161827	exocyst localization	Cell structure
GO:0098876	vesicle-mediated transport to the plasma membrane	0.214396	NaN	0.723378	0.649779	exocyst localization	Cell structure
GO:0099003	vesicle-mediated transport in synapse	0.163183	NaN	0.798359	0.217752	exocyst localization	Cell structure
GO:0099111	microtubule-based transport	0.201902	NaN	0.844317	0.215553	exocyst localization	Cell structure
GO:0061339	establishment or maintenance of monopolar cell polarity	0.00527714	NaN	0.910964	0.00829442	null	Cytoskeleton
GO:0090162	establishment of epithelial cell polarity	0.014234	NaN	0.900116	0.649568	establishment or maintenance of monopolar cell polarity	Cytoskeleton
GO:0061744	motor behavior	0.00281087	NaN	0.962159	0	null	Organogenesis
GO:0007349	cellularization	0.0025918	NaN	0.940621	0.30509	motor behavior	Organogenesis
GO:0016330	second mitotic wave involved in compound eye morphogenesis	9,60E+10	NaN	0.839406	0.695151	motor behavior	Organogenesis
GO:0021517	ventral spinal cord development	0.0114576	NaN	0.937583	0.380436	motor behavior	Organogenesis
GO:0030859	polarized epithelial cell differentiation	0.0049424	NaN	0.931163	0.406244	motor behavior	Organogenesis
GO:0042462	eye photoreceptor cell development	0.011273	NaN	0.904707	0.482529	motor behavior	Organogenesis
GO:0050905	neuromuscular process	0.0338461	NaN	0.957598	0.347531	motor behavior	Organogenesis
GO:0060271	cilium assembly	0.406059	NaN	0.797222	0.663061	motor behavior	Organogenesis
GO:0097711	ciliary basal body-plasma membrane docking	0.00211922	NaN	0.587581	0.665724	motor behavior	Organogenesis
GO:1990138	neuron projection extension	0.025699	NaN	0.798546	0.591894	motor behavior	Organogenesis
GO:0070050	neuron cellular homeostasis	0.0103844	NaN	1	0	null	Metabolism
GO:1903966	monounsaturated fatty acid biosynthetic process	0.00206261	NaN	0.982968	0.00788361	null	Metabolism
GO:1903964	monounsaturated fatty acid metabolic process	0.00210692	NaN	0.982954	0.367688	monounsaturated fatty acid biosynthetic process	Metabolism
GO:2000535	regulation of entry of bacterium into host cell	0.00063995	NaN	0.97167	0	null	Immune system
GO:0007268	chemical synaptic transmission	0.470672	NaN	0.865404	0.30577	regulation of entry of bacterium into host cell	Immune system
GO:0010389	regulation of G2/M transition of mitotic cell cycle	0.121881	NaN	0.938282	0.103788	regulation of entry of bacterium into host cell	Immune system
GO:0016080	synaptic vesicle targeting	0.00031505	NaN	0.587129	0.591738	regulation of entry of bacterium into host cell	Immune system
GO:0031113	regulation of microtubule polymerization	0.0185217	NaN	0.903424	0.452778	regulation of entry of bacterium into host cell	Immune system
GO:0036498	IRE1-mediated unfolded protein response	0.0147164	NaN	0.928068	0.134924	regulation of entry of bacterium into host cell	Immune system
GO:0061670	evoked neurotransmitter secretion	0.00014768	NaN	0.737794	0.56787	regulation of entry of bacterium into host cell	Immune system
GO:1904396	regulation of neuromuscular junction development	0.00550112	NaN	0.929118	0.126887	regulation of entry of bacterium into host cell	Immune system
GO:1904398	positive regulation of neuromuscular junction development	0.0008344	NaN	0.929871	0.676299	regulation of entry of bacterium into host cell	Immune system

## Sheet: Inversion_Chr2_FST
TermID	Name	Frequency	Value	Uniqueness	Dispensability	Representative	Grouping
GO:0002438	acute inflammatory response to antigenic stimulus	0.000987	NaN	0.943125	0	null	Response to pollutants
GO:0007187	G protein-coupled receptor signaling pathway, coupled to cyclic nucleotide second messenger	0.0461725	NaN	0.780295	0.489211	acute inflammatory response to antigenic stimulus	Response to pollutants
GO:0007188	adenylate cyclase-modulating G protein-coupled receptor signaling pathway	0.347073	NaN	0.755225	0.656141	acute inflammatory response to antigenic stimulus	Response to pollutants
GO:0007191	adenylate cyclase-activating dopamine receptor signaling pathway	0.0059294	NaN	0.754148	0.66444	acute inflammatory response to antigenic stimulus	Response to pollutants
GO:0007193	adenylate cyclase-inhibiting G protein-coupled receptor signaling pathway	0.0706679	NaN	0.768691	0.583001	acute inflammatory response to antigenic stimulus	Response to pollutants
GO:0007200	phospholipase C-activating G protein-coupled receptor signaling pathway	0.0891231	NaN	0.772664	0.566126	acute inflammatory response to antigenic stimulus	Response to pollutants
GO:0008628	hormone-mediated apoptotic signaling pathway	8,37E+10	NaN	0.834026	0.257918	acute inflammatory response to antigenic stimulus	Response to pollutants
GO:0031635	adenylate cyclase-inhibiting opioid receptor signaling pathway	0.00013045	NaN	0.825839	0.360299	acute inflammatory response to antigenic stimulus	Response to pollutants
GO:0035860	glial cell-derived neurotrophic factor receptor signaling pathway	0.00422614	NaN	0.829099	0.136542	acute inflammatory response to antigenic stimulus	Response to pollutants
GO:0038003	G protein-coupled opioid receptor signaling pathway	0.00709608	NaN	0.799553	0.227342	acute inflammatory response to antigenic stimulus	Response to pollutants
GO:0038066	p38MAPK cascade	0.00507777	NaN	0.827647	0.221439	acute inflammatory response to antigenic stimulus	Response to pollutants
GO:0038169	somatostatin receptor signaling pathway	0.00883133	NaN	0.797475	0.440703	acute inflammatory response to antigenic stimulus	Response to pollutants
GO:0038170	somatostatin signaling pathway	0.00883133	NaN	0.775326	0.489211	acute inflammatory response to antigenic stimulus	Response to pollutants
GO:0071315	cellular response to morphine	0.00177956	NaN	0.891236	0.52739	acute inflammatory response to antigenic stimulus	Response to pollutants
GO:1903937	response to acrylamide	1,72E+11	NaN	0.924907	0.108818	acute inflammatory response to antigenic stimulus	Response to pollutants
GO:1904481	response to tetrahydrofolate	0.00010584	NaN	0.915898	0.453705	acute inflammatory response to antigenic stimulus	Response to pollutants
GO:1904482	cellular response to tetrahydrofolate	0.00010584	NaN	0.909119	0.377591	acute inflammatory response to antigenic stimulus	Response to pollutants
GO:1990823	response to leukemia inhibitory factor	0.0089101	NaN	0.92046	0.623396	acute inflammatory response to antigenic stimulus	Response to pollutants
GO:1990830	cellular response to leukemia inhibitory factor	0.00868611	NaN	0.920551	0.241564	acute inflammatory response to antigenic stimulus	Response to pollutants
GO:0016115	terpenoid catabolic process	0.00634291	NaN	0.98863	0	null	Metabolism
GO:0032489	regulation of Cdc42 protein signal transduction	0.0006621	NaN	0.844612	0.098817	null	Process regulation
GO:0043950	positive regulation of cAMP-mediated signaling	0.00011076	NaN	0.811985	0.357807	regulation of Cdc42 protein signal transduction	Process regulation
GO:0106070	regulation of adenylate cyclase-activating G protein-coupled receptor signaling pathway	0.00364034	NaN	0.825887	0.361304	regulation of Cdc42 protein signal transduction	Process regulation
GO:0106072	negative regulation of adenylate cyclase-activating G protein-coupled receptor signaling pathway	0.00119129	NaN	0.809842	0.676041	regulation of Cdc42 protein signal transduction	Process regulation
GO:0042752	regulation of circadian rhythm	0.0460568	NaN	0.864962	0	null	Process regulation
GO:0001558	regulation of cell growth	0.119398	NaN	0.820074	0.475391	regulation of circadian rhythm	Process regulation
GO:0010743	regulation of macrophage derived foam cell differentiation	0.00207738	NaN	0.853095	0.104936	regulation of circadian rhythm	Process regulation
GO:0010745	negative regulation of macrophage derived foam cell differentiation	0.00078025	NaN	0.827943	0.490315	regulation of circadian rhythm	Process regulation
GO:0010799	regulation of peptidyl-threonine phosphorylation	0.00311361	NaN	0.846975	0.107288	regulation of circadian rhythm	Process regulation
GO:0010801	negative regulation of peptidyl-threonine phosphorylation	0.00117407	NaN	0.822555	0.490556	regulation of circadian rhythm	Process regulation
GO:0010874	regulation of cholesterol efflux	0.00360096	NaN	0.777386	0.474721	regulation of circadian rhythm	Process regulation
GO:0010885	regulation of cholesterol storage	0.00821353	NaN	0.788299	0.113377	regulation of circadian rhythm	Process regulation
GO:0014059	regulation of dopamine secretion	0.0377842	NaN	0.750768	0.605038	regulation of circadian rhythm	Process regulation
GO:0032276	regulation of gonadotropin secretion	0.00200846	NaN	0.661063	0.647309	regulation of circadian rhythm	Process regulation
GO:0033135	regulation of peptidyl-serine phosphorylation	0.0213719	NaN	0.832782	0.621126	regulation of circadian rhythm	Process regulation
GO:0033138	positive regulation of peptidyl-serine phosphorylation	0.0164788	NaN	0.790763	0.558444	regulation of circadian rhythm	Process regulation
GO:0042320	regulation of circadian sleep/wake cycle, REM sleep	0.00011568	NaN	0.775108	0.650386	regulation of circadian rhythm	Process regulation
GO:0042753	positive regulation of circadian rhythm	0.00479472	NaN	0.781742	0.109915	regulation of circadian rhythm	Process regulation
GO:0042984	regulation of amyloid precursor protein biosynthetic process	0.010862	NaN	0.837129	0.369802	regulation of circadian rhythm	Process regulation
GO:0044060	regulation of endocrine process	0.00916116	NaN	0.761907	0.568909	regulation of circadian rhythm	Process regulation
GO:0045019	negative regulation of nitric oxide biosynthetic process	0.00069902	NaN	0.842198	0.139938	regulation of circadian rhythm	Process regulation
GO:0046877	regulation of saliva secretion	0.00065964	NaN	0.685464	0.611353	regulation of circadian rhythm	Process regulation
GO:0051152	positive regulation of smooth muscle cell differentiation	0.00118883	NaN	0.805548	0.499649	regulation of circadian rhythm	Process regulation
GO:0051481	negative regulation of cytosolic calcium ion concentration	0.00590479	NaN	0.833541	0.105362	regulation of circadian rhythm	Process regulation
GO:0060125	negative regulation of growth hormone secretion	0.0001846	NaN	0.730621	0.597294	regulation of circadian rhythm	Process regulation
GO:0060147	regulation of post-transcriptional gene silencing	0.0163458	NaN	0.855279	0.192718	regulation of circadian rhythm	Process regulation
GO:0060631	regulation of meiosis I	0.00204785	NaN	0.846911	0.104855	regulation of circadian rhythm	Process regulation
GO:0060964	regulation of miRNA-mediated gene silencing	0.0127203	NaN	0.837014	0.168887	regulation of circadian rhythm	Process regulation
GO:0060966	regulation of gene silencing by regulatory ncRNA	0.0185118	NaN	0.854389	0.196895	regulation of circadian rhythm	Process regulation
GO:0061356	regulation of Wnt protein secretion	0.00054396	NaN	0.774224	0.433044	regulation of circadian rhythm	Process regulation
GO:0061358	negative regulation of Wnt protein secretion	9,35E+10	NaN	0.766093	0.582233	regulation of circadian rhythm	Process regulation
GO:0090107	regulation of high-density lipoprotein particle assembly	0.00029044	NaN	0.781168	0.446706	regulation of circadian rhythm	Process regulation
GO:1901386	negative regulation of voltage-gated calcium channel activity	0.0108373	NaN	0.714161	0.604353	regulation of circadian rhythm	Process regulation
GO:1904058	positive regulation of sensory perception of pain	0.00013537	NaN	0.770586	0.254206	regulation of circadian rhythm	Process regulation
GO:1904059	regulation of locomotor rhythm	0.00042581	NaN	0.774812	0.688372	regulation of circadian rhythm	Process regulation
GO:1905535	regulation of eukaryotic translation initiation factor 4F complex assembly	0.00012799	NaN	0.863147	0.429456	regulation of circadian rhythm	Process regulation
GO:1905537	positive regulation of eukaryotic translation initiation factor 4F complex assembly	0.00010092	NaN	0.827358	0.338664	regulation of circadian rhythm	Process regulation
GO:1905606	regulation of presynapse assembly	0.0167003	NaN	0.782712	0.540058	regulation of circadian rhythm	Process regulation
GO:0043587	tongue morphogenesis	0.00086886	NaN	0.988688	0	null	Gametogenesis
GO:0048134	germ-line cyst formation	0.00049473	NaN	0.964937	0.277293	tongue morphogenesis	Gametogenesis
GO:0048136	male germ-line cyst formation	2,71E+10	NaN	0.967461	0.506158	tongue morphogenesis	Gametogenesis
GO:0048137	spermatocyte division	0.0014522	NaN	0.964262	0.518453	tongue morphogenesis	Gametogenesis
GO:0043691	reverse cholesterol transport	0.00443782	NaN	0.98754	0	null	Cell transport
GO:0006649	phospholipid transfer to membrane	0.00016491	NaN	0.977054	0.5334	reverse cholesterol transport	Cell transport
GO:0033700	phospholipid efflux	0.00724868	NaN	0.985685	0.479449	reverse cholesterol transport	Cell transport
GO:0044524	protein sulfhydration	0.00010584	NaN	0.987245	0.031544	null	Defensive behavior
GO:0001662	behavioral fear response	0.00309638	NaN	0.830858	0.618075	protein sulfhydration	Defensive behavior
GO:0002191	cap-dependent translational initiation	0.00514669	NaN	0.978204	0.114299	protein sulfhydration	Defensive behavior
GO:0002209	behavioral defense response	0.00328837	NaN	0.838187	0.660829	protein sulfhydration	Defensive behavior
GO:0006939	smooth muscle contraction	0.0190115	NaN	0.86692	0.410393	protein sulfhydration	Defensive behavior
GO:0018272	protein-pyridoxal-5-phosphate linkage via peptidyl-N6-pyridoxal phosphate-L-lysine	0.00011076	NaN	0.987226	0.166418	protein sulfhydration	Defensive behavior
GO:0018352	protein-pyridoxal-5-phosphate linkage	0.00011076	NaN	0.987226	0.166693	protein sulfhydration	Defensive behavior
GO:0030432	peristalsis	0.00098454	NaN	0.876051	0.670555	protein sulfhydration	Defensive behavior
GO:0032611	interleukin-1 beta production	0.00011371	NaN	0.898675	0.150477	protein sulfhydration	Defensive behavior
GO:0035809	regulation of urine volume	0.00112484	NaN	0.746755	0.444972	protein sulfhydration	Defensive behavior
GO:0042711	maternal behavior	0.00078517	NaN	0.867359	0.551005	protein sulfhydration	Defensive behavior
GO:0045777	positive regulation of blood pressure	0.0107807	NaN	0.736126	0.501781	protein sulfhydration	Defensive behavior
GO:0048149	behavioral response to ethanol	0.00154573	NaN	0.820136	0.637583	protein sulfhydration	Defensive behavior
GO:1990708	conditioned place preference	0.00020922	NaN	0.876358	0.239838	protein sulfhydration	Defensive behavior
GO:0045329	carnitine biosynthetic process	0.0120557	NaN	0.985711	0.0597699	null	Metabolism
GO:0046048	UDP metabolic process	0.041491	NaN	0.976621	0.0664475	null	Metabolism
GO:0019264	glycine biosynthetic process from serine	0.0458082	NaN	0.975747	0.21044	UDP metabolic process	Metabolism
GO:0030166	proteoglycan biosynthetic process	0.0909347	NaN	0.968941	0.342749	UDP metabolic process	Metabolism
GO:0030202	heparin metabolic process	0.00900855	NaN	0.974682	0.296414	UDP metabolic process	Metabolism
GO:0071266	de novo' L-methionine biosynthetic process	0.043849	NaN	0.970718	0.48438	UDP metabolic process	Metabolism
GO:0051179	localization	19.630.402.257.434.700	NaN	1	0	null	Cell transport
GO:0055091	phospholipid homeostasis	0.0212759	NaN	1	0	null	Cell transport
GO:0060155	platelet dense granule organization	0.00226937	NaN	0.988047	0.00734452	null	Cell organization
GO:0034063	stress granule assembly	0.0272546	NaN	0.985095	0.269447	platelet dense granule organization	Cell organization
GO:0042273	ribosomal large subunit biogenesis	0.541461	NaN	0.985089	0.371492	platelet dense granule organization	Cell organization
GO:1905214	regulation of RNA binding	1,97E+11	NaN	0.856669	0.0793749	null	RNA regulation
GO:0007194	negative regulation of adenylate cyclase activity	0.0127006	NaN	0.832042	0.341685	regulation of RNA binding	RNA regulation
GO:1905612	positive regulation of mRNA cap binding	2,46E+09	NaN	0.847871	0.597231	regulation of RNA binding	RNA regulation

## Sheet: Inversion_Chr4_FST
TermID	Name	Frequency	Value	Uniqueness	Dispensability	Representative	Grouping
GO:0002443	leukocyte mediated immunity	0.0727231	NaN	1	0	null	Defensive behavior
GO:0006586	indolalkylamine metabolic process	0.305796	NaN	0.96003	0.0364455	null	Metabolism
GO:0006919	activation of cysteine-type endopeptidase activity involved in apoptotic process	0.0204711	NaN	0.910176	0.0906729	null	Defensive behavior
GO:1901529	positive regulation of anion channel activity	0.0004332	NaN	0.904397	0.461416	activation of cysteine-type endopeptidase activity involved in apoptotic process	Defensive behavior
GO:0017000	antibiotic biosynthetic process	0.122497	NaN	0.97406	0	null	Defensive behavior
GO:0016180	snRNA processing	0.119718	NaN	0.938877	0.133589	antibiotic biosynthetic process	Defensive behavior
GO:0032782	bile acid secretion	0.00045289	NaN	0.948384	0.0974189	null	Body fluid secretion
GO:0007589	body fluid secretion	0.0111672	NaN	0.870056	0.449198	bile acid secretion	Body fluid secretion
GO:0043215	daunorubicin transport	0.0189204	NaN	0.939331	0.131658	bile acid secretion	Body fluid secretion
GO:0099039	sphingolipid translocation	0.0003249	NaN	0.861556	0.263945	bile acid secretion	Body fluid secretion
GO:0099040	ceramide translocation	0.00013784	NaN	0.865851	0.50567	bile acid secretion	Body fluid secretion
GO:1901656	glycoside transport	0.0195604	NaN	0.94628	0.639439	bile acid secretion	Body fluid secretion
GO:1990962	xenobiotic transport across blood-brain barrier	0.00018706	NaN	0.937234	0.107817	bile acid secretion	Body fluid secretion
GO:0033231	carbohydrate export	4,92E+09	NaN	0.970441	0	null	Cell organization
GO:0033275	actin-myosin filament sliding	0.00470857	NaN	0.958741	0.00667654	null	Cell organization
GO:0000915	actomyosin contractile ring assembly	0.0210101	NaN	0.906778	0.519129	actin-myosin filament sliding	Cell organization
GO:0042554	superoxide anion generation	0.0302796	NaN	0.960417	0.0307538	null	Response to pollutants
GO:0050665	hydrogen peroxide biosynthetic process	0.00070887	NaN	0.957083	0.570222	superoxide anion generation	Response to pollutants
GO:0042816	vitamin B6 metabolic process	0.0995667	NaN	0.920725	0.0334422	null	Metabolism
GO:0009114	hypoxanthine catabolic process	0.00028059	NaN	0.874206	0.310248	vitamin B6 metabolic process	Metabolism
GO:0009115	xanthine catabolic process	0.0016811	NaN	0.864405	0.604767	vitamin B6 metabolic process	Metabolism
GO:0019452	L-cysteine catabolic process to taurine	9,85E+09	NaN	0.890666	0.584302	vitamin B6 metabolic process	Metabolism
GO:0019530	taurine metabolic process	0.0056808	NaN	0.87481	0.420549	vitamin B6 metabolic process	Metabolism
GO:0019694	alkanesulfonate metabolic process	0.0513955	NaN	0.892069	0.224829	vitamin B6 metabolic process	Metabolism
GO:0034418	urate biosynthetic process	0.00017476	NaN	0.909189	0.303483	vitamin B6 metabolic process	Metabolism
GO:0046110	xanthine metabolic process	0.00633798	NaN	0.862512	0.519038	vitamin B6 metabolic process	Metabolism
GO:0046113	nucleobase catabolic process	0.134215	NaN	0.857832	0.625168	vitamin B6 metabolic process	Metabolism
GO:0046415	urate metabolic process	0.0211824	NaN	0.898699	0.211864	vitamin B6 metabolic process	Metabolism
GO:0044806	G-quadruplex DNA unwinding	0.00395047	NaN	0.951417	0.00743819	null	Cell organization
GO:0061817	endoplasmic reticulum-plasma membrane tethering	0.0280274	NaN	0.905682	0.278012	G-quadruplex DNA unwinding	Cell organization
GO:0048066	developmental pigmentation	0.0239391	NaN	0.980482	0	null	Cell organization
GO:0071217	cellular response to external biotic stimulus	3,20E+10	NaN	0.957728	0.00545971	null	Defensive behavior
GO:0002237	response to molecule of bacterial origin	0.0623042	NaN	0.952761	0.413691	cellular response to external biotic stimulus	Defensive behavior
GO:0035791	platelet-derived growth factor receptor-beta signaling pathway	0.00215615	NaN	0.906359	0.132783	cellular response to external biotic stimulus	Defensive behavior
GO:0097184	response to azide	1,48E+11	NaN	0.941047	0.0961106	null	Response to pollutants
GO:0010044	response to aluminum ion	0.00398493	NaN	0.939867	0.232845	response to azide	Response to pollutants
GO:0034465	response to carbon monoxide	0.00011076	NaN	0.930475	0.252522	response to azide	Response to pollutants
GO:1901557	response to fenofibrate	9,11E+10	NaN	0.924536	0.337749	response to azide	Response to pollutants
GO:1903412	response to bile acid	0.00064734	NaN	0.91959	0.482844	response to azide	Response to pollutants
GO:1903413	cellular response to bile acid	0.00041351	NaN	0.914962	0.512855	response to azide	Response to pollutants
GO:1904975	response to bleomycin	0.00043566	NaN	0.920664	0.394549	response to azide	Response to pollutants
GO:1904976	cellular response to bleomycin	0.00018214	NaN	0.917271	0.43333	response to azide	Response to pollutants
GO:0099636	cytoplasmic streaming	1,23E+11	NaN	0.966269	0.083963	null	Cell organization
GO:0110011	regulation of basement membrane organization	0.0004652	NaN	0.870907	0.0932804	null	Cell organization
GO:0031346	positive regulation of cell projection organization	0.111361	NaN	0.859255	0.436725	regulation of basement membrane organization	Cell organization
GO:0061092	positive regulation of phospholipid translocation	0.00043566	NaN	0.808437	0.574965	regulation of basement membrane organization	Cell organization
GO:1903690	negative regulation of wound healing, spreading of epidermal cells	0.00025598	NaN	0.912511	0	null	Circulatory system
GO:1900746	regulation of vascular endothelial growth factor signaling pathway	0.00337451	NaN	0.878328	0.318989	negative regulation of wound healing, spreading of epidermal cells	Circulatory system
GO:1902547	regulation of cellular response to vascular endothelial growth factor stimulus	0.00358127	NaN	0.897111	0.660944	negative regulation of wound healing, spreading of epidermal cells	Circulatory system
GO:1990963	establishment of blood-retinal barrier	0.00039874	NaN	0.958913	0	null	Organogenesis
GO:0008365	adult chitin-based cuticle development	0.00011322	NaN	0.949579	0.253373	establishment of blood-retinal barrier	Organogenesis
GO:0030879	mammary gland development	0.012836	NaN	0.934984	0.379967	establishment of blood-retinal barrier	Organogenesis
GO:0048058	compound eye corneal lens development	3,69E+10	NaN	0.944675	0.262068	establishment of blood-retinal barrier	Organogenesis
GO:0048855	adenohypophysis morphogenesis	0.00014768	NaN	0.928719	0.663216	establishment of blood-retinal barrier	Organogenesis
GO:2001212	regulation of vasculogenesis	0.00130698	NaN	0.901403	0.0981621	null	Circulatory system
GO:0045601	regulation of endothelial cell differentiation	0.00605739	NaN	0.882758	0.527422	regulation of vasculogenesis	Circulatory system
GO:2001213	negative regulation of vasculogenesis	0.00011568	NaN	0.895215	0.443632	regulation of vasculogenesis	Circulatory system

[truncated: 4 more sheets: Inversion_Chr11_FST, Biogeography_Chr3_FST, Cytonuclear_Chr12_FST, Cytonuclear_Chr14_FST]
